# Supplementary material for: From Phenology and Habitat Preferences to Climate Change: Importance of Citizen Science in Studying Insect Ecology in the Continental Scale with American Red Flat Bark Beetle, Cucujus clavipes, as a Model Species
Source: Insects. 2021 Apr 20;12(4):369. doi: 10.3390/insects12040369 (PMC8074780; doi:10.3390/insects12040369)
Supplement: Supplementary file 1 [file insects-12-00369-s001.zip]

Archive with 1 entries (1 files):
- insects-1173004-supplementary.pdf
